# Supplementary material for: Local Adaptation Shapes Phenotypic and Genetic Diversity in Zygophyllum loczyi
Source: Genes (Basel). 2025 Jun 23;16(7):729. doi: 10.3390/genes16070729 (PMC12294502; doi:10.3390/genes16070729)
Supplement: Supplementary file 1 [file genes-16-00729-s001.zip]

Archive with 1 entries (1 files):
- genes-3677522-supplementary.pdf
